# Supplementary material for: Hepatitis B vaccine coverage in health care students: a cross-sectional study in Vietnam
Source: PLoS One. 2025 Mar 31;20(3):e0320860. doi: 10.1371/journal.pone.0320860 (PMC11957370; doi:10.1371/journal.pone.0320860)
Supplement: S1 File — (XLSX) [file pone.0320860.s001.xlsx]

## Sheet: data
id	a1	a2	a3	a4	a5	a6	a7	b1	b2	b31	b32	b33	b34	b35	b36	b41	b42	b43	b44	b45	b46	b47	c1	c2	c3	c4	c5	c6	c7	c8	c9	c10	knowledge	d1	d2	d3	d4	d5	practice
200	0	5	1	2	0	1	3	3	1	0	0	1	0	0	0								1	1	1	1	1	1	1	1	1	1	1	1	1	1	1	1	1
216	1	5	1	2	0	1	3	3	1	0	0	0	0	1	0								1	1	1	1	1	1	0	1	1	0	1	0	1	1	1	1	1
202	0	5	1	2	1	1	3	3	1	1	0	0	0	0	0								0	1	1	1	0	0	1	1	1	1	1	1	1	0	1	1	1
49	0	5	1	2	0	1	3	3	1	1	1	0	0	0	0								1	1	1	1	0	1	1	1	1	1	1	0	1	1	1	1	1
35	1	5	1	2	0	1	3	3	1	1	0	0	0	0	1								1	1	1	1	1	1	1	1	1	1	1	1	1	1	1	1	1
208	1	5	1	2	1	1	2	3	1	1	1	1	1	0	0								1	1	1	1	1	1	1	1	1	1	1	1	1	1	0	1	1
209	0	5	1	3	1	1	1	3	1	1	1	1	0	0	0								1	1	1	1	1	1	1	0	1	1	1	1	1	1	0	1	1
27	1	5	1	3	0	0	1	3	1	1	1	1	1	0	0								1	1	1	0	1	0	1	0	1	0	0	1	1	1	0	1	1
51	0	5	1	2	0	1	1	2	0	1	1	0	0	0	0								1	1	1	1	1	1	1	0	1	1	1	1	1	1	0	1	1
193	0	1	1	2	0	1	3	3	1	1	1	1	0	0	0								1	1	1	1	1	1	1	1	1	1	1	0	1	1	1	1	1
195	1	1	1	2	1	1	1	3	1	1	1	1	1	1	0								1	1	1	0	1	1	1	1	1	0	1	1	1	0	1	1	1
201	1	1	1	1	0	1	3	3	1	1	0	0	0	0	0								1	1	1	1	1	0	1	1	1	1	1	1	1	1	0	1	1
198	1	1	1	2	0	1	2	3	1	1	1	0	0	0	0								1	1	1	1	1	1	1	0	1	1	1	1	1	1	1	1	1
204	0	1	1	2	1	1	1	1	0	1	1	1	1	1	1								1	1	1	0	1	1	1	0	1	0	1	1	1	1	0	1	1
38	0	1	1	2	1	1	1	3	1	1	1	1	1	1	0								1	1	1	1	1	1	1	1	1	0	1	1	1	0	1	1	1
225	0	1	0	2	0	1	3	3	1	1	1	0	0	0	0								1	1	1	1	1	1	1	1	1	1	1	1	0	1	1	1	1
215	0	1	1	2	0	1	3	3	1	1	1	0	0	0	0								1	1	1	1	0	1	1	1	1	1	1	0	1	1	1	1	1
214	0	1	1	2	0	1	3	3	1	1	0	0	0	0	0								1	1	1	1	1	1	0	1	1	1	1	1	1	1	0	1	1
41	0	1	1	2	0	1	1	3	1	1	1	0	0	0	1								1	1	1	1	1	1	1	1	1	1	1	1	1	0	1	1	1
211	1	1	1	2	0	1	1	3	1	1	0	0	0	0	0								1	1	1	1	0	1	0	1	1	1	1	0	1	1	1	1	1
210	1	1	1	2	0	1	3	3	1	1	0	0	0	0	0								1	1	1	1	1	1	1	1	1	1	1	1	1	1	0	1	1
46	1	1	1	2	0	1	1	2	0	1	0	0	0	1	0								1	1	1	1	1	1	1	1	1	0	1	1	1	1	0	1	1
218	1	1	1	2	0	1	1	2	0	1	0	0	0	1	0								1	1	1	1	1	1	1	1	1	0	1	1	1	1	0	1	1
29	1	1	1	2	0	1	3	2	0	1	0	0	0	0	0								1	1	1	1	1	1	1	1	1	1	1	1	1	1	0	1	1
52	0	1	1	2	1	1	1	3	1	1	1	1	1	0	0								1	1	1	1	1	1	1	0	1	1	1	1	1	1	1	1	1
31	1	1	1	1	0	1	3	3	1	1	0	0	0	0	0								1	1	1	1	1	0	1	1	1	1	1	1	1	1	0	1	1
213	1	1	1	2	0	1	1	2	0	1	1	0	0	0	0								1	1	1	1	1	1	1	1	1	1	1	1	1	1	0	1	1
203	1	1	1	2	0	1	3	2	0	1	0	0	0	0	0								1	1	1	1	1	1	1	1	1	1	1	1	1	1	0	1	1
219	1	1	1	2	0	1	2	3	1	1	0	0	0	0	0								1	1	1	1	1	1	1	0	1	1	1	1	1	1	1	1	1
54	1	1	1	2	0	1	3	3	1	1	0	0	0	0	0								1	1	1	1	1	1	1	1	1	1	1	1	1	1	0	1	1
34	1	1	1	2	0	1	2	3	1	1	1	0	0	0	0								1	1	1	1	1	1	1	0	1	1	1	1	1	1	1	1	1
44	1	1	1	2	0	1	3	3	1	1	0	0	0	0	0								1	1	1	1	0	1	1	1	1	1	1	0	0	1	0	1	0
194	1	1	1	2	1	1	2	0	0							0	0	1	0	0	0	0	0	1	1	1	0	1	1	1	1	0	1	0	0	1	1	1	0
211	1	1	1	2	1	1	1	3	1	1	0	0	0	0	0								1	1	1	1	1	1	1	1	1	1	1	0	1	1	1	1	1
36	1	1	1	2	0	1	3	3	1	1	1	0	1	0	0								1	1	1	1	1	1	1	1	1	1	1	0	1	1	0	1	0
53	1	1	1	2	1	1	1	3	1	1	0	0	0	0	0								1	1	1	1	1	1	1	1	1	1	1	0	1	0	1	1	0
196	1	1	1	2	0	1	3	3	1	1	1	0	1	1	1								1	1	1	1	1	1	1	1	1	1	1	0	1	1	1	1	1
23	0	1	1	3	1	1	1	3	1	1	1	1	0	0	0								1	1	1	1	1	1	1	0	1	1	1	1	1	1	0	1	1
30	0	1	1	2	1	1	3	3	1	1	0	0	0	0	0								0	1	1	1	0	0	1	1	1	1	1	1	1	0	1	1	1
39	1	1	1	2	1	1	2	0	0							0	0	1	0	0	0	0	0	1	1	1	0	1	1	1	1	0	1	0	0	1	0	1	0
197	1	1	1	2	0	1	3	3	1	1	0	0	0	0	1								1	1	1	1	1	1	1	1	1	1	1	1	1	1	1	1	1
100	0	1	1	2	1	1	2	3	1	1	1	0	0	0	0								1	1	1	1	1	1	1	0	1	1	1	1	1	1	1	1	1
37	1	1	1	2	0	1	2	2	0	1	0	0	0	0	0								1	1	1	1	1	1	0	1	1	1	1	1	1	1	0	0	0
212	1	1	1	2	1	1	1	3	1	1	1	1	0	0	0								1	1	1	1	1	1	1	1	1	1	1	1	1	1	1	1	1
26	1	1	1	1	1	1	1	1	0	1	1	1	1	1	1								1	1	1	0	1	1	1	0	1	1	1	1	1	1	0	1	1
210	1	1	1	2	0	1	3	3	1	1	0	0	0	0	0								1	1	1	1	0	1	1	1	1	1	1	1	0	1	1	1	1
39	0	1	1	2	0	1	3	3	1	1	1	1	0	0	1								1	1	1	1	1	1	1	1	1	1	1	0	1	1	1	1	1
33	0	1	1	2	1	1	2	3	1	1	1	0	0	0	0								1	1	1	1	1	1	1	0	1	1	1	1	1	1	1	1	1
25	0	1	1	2	0	1	3	3	1	1	0	1	0	0	0								1	1	1	1	1	1	1	1	1	1	1	1	1	0	0	1	0
32	0	1	1	2	0	1	3	3	1	0	0	1	0	0	0								1	1	1	1	1	1	1	1	1	1	1	1	1	1	1	1	1
206	1	1	1	1	1	1	1	1	0	1	1	1	1	1	1								1	1	1	0	1	1	1	1	1	1	1	1	1	1	0	1	1
217	0	1	1	2	0	1	3	3	1	1	1	0	0	0	0								1	1	1	1	1	1	1	1	1	1	1	1	1	1	1	1	1
43	1	1	1	2	0	1	1	3	1	1	0	0	0	0	0								1	1	1	1	0	1	0	1	1	1	1	0	1	1	1	1	1
47	0	1	1	2	0	1	3	3	1	1	1	0	0	0	0								1	1	1	1	1	1	1	1	1	1	1	1	1	1	0	1	1
48	1	2	1	2	0	1	3	3	1	0	0	0	0	1	0								1	1	1	1	1	1	0	1	1	0	1	0	1	1	1	1	1
24	1	2	1	2	1	1	2	3	1	1	1	1	1	0	0								1	1	1	1	1	1	1	1	1	1	1	1	1	1	0	1	1
50	0	2	1		0	1	3	3	1	1	0	0	0	0	0								1	1	1	1	1	1	0	1	1	1	1	1	0	1	0	1	0
42	1	2	1	2	0	1	3	3	1	0	1	0	0	0	1								1	1	1	1	1	1	1	1	1	1	1	1	1	1	0	1	1
205	1	2	1	3	0	0	1	3	1	1	1	1	1	0	0								1	1	1	0	1	0	1	0	1	1	1	1	1	1	0	1	1
191	1	2	1	2	0	1	3	3	1	0	1	0	0	0	1								1	1	1	1	1	1	1	1	1	1	1	1	1	1	0	1	1
45	1	2	1	2	0	1	2	3	1	1	0	0	0	0	0								1	1	1	1	1	1	1	0	1	1	1	1	1	1	1	1	1
28	0	2	1	2	1	1	1	1	0	1	1	1	1	1	1								1	1	1	0	1	1	1	0	1	0	1	1	1	1	0	1	1
102	0	2	1	2	0	1	1	3	1	1	1	0	0	0	1								1	1	1	1	1	1	1	1	1	1	1	1	1	0	1	1	1
207	0	2	1	2	0	1	3	3	1	1	0	1	0	0	1								1	1	1	1	1	1	1	1	1	1	1	1	1	0	1	1	1
177	1	2	0	2	1	1	2	3	1	1	1	0	0	0	1								1	1	1	1	1	1	1	1	1	1	1	1	0	1	1	1	1
97	1	2	1	2	1	0	1	1	0	0	0	0	0	1	0								1	1	1	0	1	1	1	1	1	1	1	1	1	1	1	1	1
148	0	2	0	2	0	1	3	0	0							0	0	0	1	0	0	0	1	1	1	0	0	1	1	0	1	1	1	0	0	0	1	1	0
98	1	2	1	2	0	1	3	3	1	0	1	1	0	0	0								1	1	1	1	0	1	1	1	1	1	1	1	1	1	0	1	1
87	1	2	1	2	0	1	1	3	1	1	0	1	1	0	0								0	1	1	0	0	1	1	0	1	1	0	1	1	1	1	1	1
83	0	2	0	2	0	1	3	3	1	1	1	1	0	0	0								1	1	1	1	1	1	1	1	1	1	1	1	1	1	0	1	1
96	1	2	1	2	1	1	1	3	1	1	0	0	0	1	0								1	1	1	0	1	1	0	1	1	0	1	1	1	1	1	1	1
102	0	2	1	2	1	1	3	3	1	0	1	0	0	1	0								1	1	1	0	0	1	1	1	1	1	1	1	0	1	1	1	1
92	0	2	0	2	0	1	3	3	1	1	1	0	0	0	0								0	1	1	1	1	0	1	1	1	1	1	1	1	1	1	1	1
86	1	2	1	2	0	1	3	0	0							0	0	1	1	0	0	0	1	1	0	1	1	1	0	1	1	1	1	0	0	1	0	1	0
91	0	2	0	2	0	1	3	1	0	1	1	0	0	0	0								1	1	1	0	1	0	1	1	1	1	1	0	1	1	0	1	0
101	1	2	0	2	1	1	1	2	0	1	0	0	0	1	0								1	1	1	0	0	1	1	1	1	0	1	1	0	1	1	0	0
147	0	2	1	2	0	1	1	3	1	1	0	1	0	0	1								1	1	1	1	1	0	1	1	1	1	1	1	1	1	1	1	1
88	1	2	0	2	0	1	3	3	1	1	1	1	1	1	1								1	1	1	0	0	1	1	1	1	0	1	1	1	1	0	1	1
90	1	2	1	2	1	1	3	2	0	0	0	0	0	1	0								1	1	1	1	0	1	1	1	1	1	1	1	0	0	1	0	0
84	0	2	1	2	0	0	3	3	1	1	0	1	0	1	0								0	1	1	1	0	0	0	0	1	1	0	0	1	1	0	1	0
95	0	2	1	2	0	0	3	2	0	1	1	0	0	0	0								0	1	1	0	1	1	1	0	1	0	0	1	1	1	0	1	1
103	0	2	0	2	0	1	3	2	0	1	0	0	0	0	1								0	1	1	0	1	1	0	1	1	1	1	1	1	1	0	1	1
93	1	2	1	2	1	1	3	2	0	0	1	0	0	1	0								1	1	1	1	0	0	1	0	1	1	1	0	0	0	0	1	0
104	0	2	1	2	1	1	3	2	0	1	0	1	0	0	1								0	1	1	1	0	1	0	0	1	0	0	0	1	0	1	1	0
85	1	2	1	2	0	1	1	3	1	1	0	1	0	0	0								1	1	1	1	1	1	1	1	1	1	1	1	1	1	0	1	1
149	0	2	1	2	1	0	3	2	0	1	1	1	0	0	0								1	1	1	1	1	1	1	1	1	0	1	1	1	0	1	1	1
94	1	2	0	2	1	1	3	2	0	0	1	0	0	1	0								1	1	1	0	1	1	1	0	1	1	1	0	1	0	0	1	0
89	0	2	1	2	1	1	3	1	0	1	0	0	0	0	0								1	1	1	1	1	1	1	1	1	1	1	1	0	1	1	1	1
99	1	2	1	2	1	1	3	2	0	1	1	0	0	0	0								0	1	1	1	0	0	1	1	1	1	1	0	0	0	0	1	0
100	0	2	1	1	1	1	3	3	1	1	1	1	0	0	1								1	1	1	1	0	0	0	1	1	1	1	1	1	0	0	1	0
70	0	2	0	2	0	0	3	3	1	0	0	1	0	0	0								1	1	1	1	1	1	0	0	1	1	1	0	0	0	1	0	0
58	0	2	1	2	0	1	3	3	1	0	0	0	0	1	0								1	1	1	0	1	1	1	1	1	1	1	1	0	1	1	0	0
82	0	2	1	2	0	1	3	1	0	0	0	0	0	1	0								1	1	0	0	1	1	1	1	1	0	1	0	0	1	0	1	0
71	0	3	1	2	1	1	2	3	1	1	0	1	0	0	1								1	1	1	0	1	1	1	0	1	1	1	1	1	1	0	1	1
81	0	3	1	2	0	1	3	1	0	0	0	0	0	1	0								1	1	0	0	1	1	1	1	1	0	1	0	0	1	0	1	0
57	0	3	0	2	0	1	3	3	1	1	1	0	0	0	0								1	1	1	1	1	1	1	1	1	1	1	1	1	1	0	1	1
77	0	3	1	2	1	1	3	0	0							0	0	0	1	0	0	0	1	1	0	0	0	0	1	0	1	0	0	0	0	1	0	1	0
75	1	3	0	3	0	1	3	0	0							0	1	0	1	0	0	0	0	1	1	1	1	1	1	1	1	0	1	0	0	1	0	1	0
69	0	3	1	2	0	0	3	2	0	1	0	0	0	0	0								1	1	1	1	1	1	0	0	1	1	1	0	0	0	1	1	0
60	0	3	1	2	0	1	1	3	1	1	0	0	0	0	0								1	1	1	1	0	1	1	1	1	1	1	0	1	1	1	0	0
72	0	3	1	2	0	0	3	2	0	0	0	0	0	1	0								1	1	1	0	1	1	1	0	1	1	1	0	0	0	1	1	0
61	0	3	1	2	0	1	3	3	1	1	0	0	0	1	0								1	1	1	1	0	1	1	1	1	0	1	1	1	1	1	0	1
73	0	3	1	1	0	1	1	0	0							0	0	0	0	0	0	1	0	1	1	1	1	1	1	1	1	1	1	0	0	1	0	1	0
66	0	3	1	2	0	1	3	0	0							0	0	0	0	0	0	1	1	1	1	0	1	1	1	1	1	1	1	0	0	1	1	1	0
79	1	3	1	3	0	1	1	3	1	1	0	0	0	0	0								1	1	1	1	1	1	1	0	1	0	1	1	1	1	0	1	1
56	1	3	0		0	1	3	0	0							1	0	0	1	0	0	0	1	1	1	0	0	1	0	1	1	0	0	0	0	1	1	1	0
151	0	3	1	2	0	1	3	2	0	1	0	0	0	0	0								1	1	1	1	0	1	0	1	1	1	1	1	1	0	1	1	1
55	1	3	0	1	0	0	1	0	0							0	1	0	0	0	0	0	1	1	1	0	1	1	1	0	1	1	1	1	0	1	0	1	0
78	1	3	1	3	0	1	2	3	1	1	0	0	0	0	0								0	1	1	0	1	1	1	0	1	1	1	1	1	1	0	1	1
150	0	3	0	2	0	1	3	3	1	1	1	1	0	0	0								1	1	1	1	1	1	0	1	1	1	1	1	1	1	0	1	1
63	0	3	1	2	0	1	1	3	1	1	1	1	0	0	0								1	1	1	0	1	1	1	1	1	1	1	1	1	1	0	1	1
64	0	3	1	2	0	1	2	0	0							0	0	0	1	1	0	0	1	1	1	1	0	1	1	1	1	1	1	1	0	0	1	1	0
74	1	3	1	2	1	1	3	0	0							1	0	0	0	0	0	0	1	1	1	0	1	0	1	0	1	0	0	1	0	1	0	1	0
80	1	3	1	2	0	1	1	3	1	1	0	0	0	0	0								1	1	1	0	1	1	1	0	1	0	1	0	1	0	0	1	0
178	0	3	0	2	0	1	3	3	1	1	0	0	0	0	0								1	1	1	1	0	1	1	1	1	0	1	1	0	1	1	1	1
76	1	3	1	2	0	1	1	0	0							0	0	0	0	0	0	1	1	1	1	1	1	1	1	0	1	0	1	1	0	1	0	1	0
68	1	3	1	3	1	1	2	3	1	0	0	0	0	1	0								1	1	1	1	1	1	1	1	1	1	1	0	1	1	0	0	0
59	1	3	1	2	1	1	3	1	0	1	1	0	0	1	0								1	1	1	1	1	1	1	1	1	1	1	1	0	1	1	1	1
62	0	3	1	2	0	1	1	3	1	1	1	1	1	0	1								1	1	1	1	1	1	1	1	1	1	1	1	0	1	1	1	1
65	0	3	0	2	0	1	3	3	1	1	1	1	0	0	0								1	1	1	1	0	1	1	1	1	1	1	1	1	0	1	1	1
67	1	3	1	2	0	1	3	0	0							1	0	0	1	0	1	0	1	1	1	1	1	1	1	1	1	1	1	0	0	1	1	0	0
109	0	4	0	2	0	1	3	1	0	0	0	0	0	0	1								1	1	1	0	0	1	1	0	1	0	0	0	0	1	1	1	0
113	1	4	1	2	0	1	3	1	0	0	1	0	1	0	0								1	1	1	1	1	1	1	1	0	1	1	1	0	1	1	1	1
120	1	4	0	2	0	0	3	2	0	0	1	0	1	0	0								1	1	1	1	1	1	1	1	0	1	1	1	0	1	1	1	1
111	1	4	0	2	0	1	2	3	1	1	0	0	0	0	0								1	1	1	0	1	1	1	1	1	1	1	1	1	1	1	0	1
106	0	4	1	2	0	1	2	2	0	1	0	0	0	0	0								1	1	1	1	1	1	1	1	0	0	1	1	1	1	0	1	1
110	0	4	1	1	0	1	3	3	1	1	1	1	0	0	0								1	1	1	1	1	1	1	1	1	0	1	1	1	1	0	1	1
107	0	4	1	1	0	1	3	3	1	1	0	0	1	0	0								1	1	1	1	1	1	1	1	1	0	1	1	1	1	0	1	1
115	1	4	1	2	0	0	3	3	1	1	0	1	0	0	0								1	1	1	1	0	1	1	1	0	1	1	1	1	1	0	1	1
105	0	4	0	2	0	1	3	3	1	1	0	0	0	0	1								1	1	1	1	1	1	1	1	1	1	1	1	1	1	1	1	1
108	0	4	0	2	0	1	3	2	0	1	1	0	0	0	0								1	1	1	0	1	1	1	1	1	1	1	1	1	1	1	1	1
121	1	4	1	1	0	0	3	2	0	1	0	0	0	1	0								1	1	1	1	1	1	1	1	1	1	1	1	0	1	1	1	1
119	1	4	0	2	0	1	3	3	1	1	0	0	0	0	1								1	1	1	1	1	1	1	0	0	1	1	1	0	1	1	1	1
118	1	4	1	2	0	0	3	3	1	1	1	1	0	0	0								1	1	1	1	1	1	1	1	0	1	1	1	1	1	0	1	1
112	1	4	1	2	1	1	3	3	1	1	1	1	1	0	0								1	1	1	1	1	1	1	1	1	1	1	1	1	1	0	1	1
117	1	4	1	1	0	1	2	3	1	1	1	1	0	0	0								1	1	1	1	1	1	1	1	1	1	1	1	1	1	1	0	1
116	1	4	0	2	0	1	3	0	0							1	0	0	0	0	0	1	0	1	1	0	0	1	1	1	1	0	0	1	0	1	0	1	0
114	1	4	0	1	1	1	2	3	1	1	1	0	0	1	0								1	1	1	1	1	1	1	1	1	0	1	1	1	1	0	1	1
223	1	5	1	2	1	1	3	2	0	1	0	0	0	0	0								0	1	1	0	1	1	1	1	1	1	1	0	1	1	1	1	1
22	0	5	1	2	1	1	1	3	1	1	1	1	1	1	0								1	1	1	0	1	1	1	0	1	1	1	1	0	1	0	1	0
5	0	5	1	3	0	1	2	0	0							0	0	0	1	0	0	0	0	1	1	1	0	0	1	1	1	0	0	1	0	1	1	1	1
167	0	5	1	2	0	1	1	2	0	0	0	0	0	1	0								1	1	1	1	1	0	1	1	1	0	1	1	0	1	1	1	1
2	0	5	0	3	0	1	1	3	1	1	1	1	0	0	0								1	1	1	1	1	0	1	0	1	0	1	1	1	1	1	0	1
175	0	5	1	2	0	1	3	3	1	1	0	1	1	1	1								1	1	1	0	0	0	1	0	1	1	0	1	1	1	1	1	1
15	0	5	1	3	0	1	3	2	0	1	1	1	0	0	0								0	1	1	0	0	1	1	0	1	1	0	0	1	1	1	1	1
12	0	5	1	3	0	1	2	0	0							1	0	0	1	0	0	1	1	1	1	0	1	1	1	0	1	1	1	1	0	1	0	1	0
6	0	5	1	3	0	1	1	3	1	1	1	1	1	0	0								1	1	1	0	0	0	1	0	1	1	0	1	1	1	1	0	1
183	0	5	1	2	0	1	3	3	1	1	1	1	1	1	1								1	1	1	1	1	1	1	1	1	0	1	0	1	1	1	1	1
13	0	5	0	2	0	1	2	2	0	1	0	0	0	0	0								0	1	1	0	1	1	1	0	1	1	1	1	1	1	1	0	1
161	0	5	1	2	0	1	1	0	0							0	0	0	1	0	0	0	1	1	1	0	1	0	1	0	1	0	0	0	0	1	1	1	0
146	0	5	0	2	0	0	3	2	0	1	0	1	0	1	0								0	1	1	1	0	0	1	1	1	0	0	1	1	1	0	1	1
169	1	5	1	2	0	1	1	3	1	1	0	1	0	0	0								1	1	1	0	0	1	1	0	1	0	0	1	1	1	0	1	1
153	1	5	1	2	0	0	1	3	1	1	1	1	0	0	0								1	1	1	1	0	1	1	1	1	1	1	1	1	0	1	1	1
171	1	5	1	2	0	0	3	3	1	1	1	0	0	1	0								1	1	1	1	0	0	1	1	1	1	1	1	1	0	1	1	1
14	0	5	1	3	1	1	3	3	1	1	1	0	0	0	0								0	1	1	0	0	1	1	1	1	1	1	0	1	1	1	1	1
136	0	5	1	2	0	0	3	3	1	1	1	0	0	1	0								1	1	1	1	1	1	1	1	1	1	1	1	1	1	0	1	1
140	0	5	1	2	0	0	3	3	1	1	1	0	0	0	0								0	1	1	1	0	0	1	1	1	1	1	1	1	1	0	1	1
3	1	5	0	1	0	1	2	3	1	1	1	0	0	0	0								0	1	1	0	1	1	1	1	1	0	1	1	1	1	1	0	1
174	0	5	1	2	0	0	1	2	0	1	1	1	0	0	0								1	1	1	1	1	0	1	0	1	1	1	1	1	1	0	1	1
126	0	5	1	2	0	0	3	2	0	1	1	0	0	0	0								0	1	1	0	1	1	1	0	1	1	1	1	1	1	0	1	1
135	0	5	1	2	0	0	3	3	1	1	0	1	0	0	0								0	1	1	1	0	1	0	0	1	0	0	1	1	1	1	1	1
154	1	5	1	1	0	0	3	3	1	1	1	0	0	0	0								1	1	1	1	1	1	0	1	1	0	1	1	0	1	1	1	1
166	0	5	1	2	0	1	1	2	0	0	0	1	0	0	0								0	1	1	0	1	1	1	0	1	1	1	1	1	1	1	1	1
162	0	5	0	2	0	1	1	3	1	1	0	0	0	0	0								0	1	1	1	0	1	1	0	1	0	0	1	1	1	1	1	1
125	0	5	1	2	0	1	2	3	1	1	0	0	0	0	0								1	1	1	1	1	1	1	1	1	1	1	1	1	1	1	1	1
139	0	5	1	2	0	0	2	3	1	1	1	1	1	1	1								1	1	1	1	1	0	1	0	1	0	1	1	1	1	1	1	1
172	0	5	0	2	1	1	3	2	0	1	1	0	0	0	0								1	1	1	0	0	0	1	1	1	1	1	0	1	1	0	1	0
134	0	5	1	2	0	0	1	0	0							0	0	0	0	1	0	0	0	1	1	1	0	0	1	1	0	0	0	0	0	0	0	1	0
122	1	5	1	2	0	0	3	2	0	1	0	0	0	0	0								1	1	1	0	0	0	1	0	1	0	0	1	1	1	0	1	1
21	0	5	1	2	0	1	2	3	1	1	1	0	1	0	0								1	1	1	0	1	1	1	1	1	1	1	1	1	1	1	0	1
165	0	5	1	2	0	1	1	3	1	1	1	1	1	1	1								1	1	1	1	1	1	1	1	1	1	1	0	1	1	1	1	1
182	1	5	1	1	0	1	3	0	0							1	0	0	0	0	0	1	1	1	1	0	1	0	1	0	1	0	0	0	0	1	1	1	0
160	0	5	1	2	1	1	2	3	1	1	1	0	0	0	0								1	1	1	0	1	0	1	0	1	1	1	1	1	1	1	1	1
144	1	5	1	2	0	0	1	3	1	1	1	1	0	0	0								1	1	1	1	0	1	1	1	1	1	1	1	1	0	1	1	1
132	1	5	1	2	0	1	2	3	1	1	1	0	0	0	0								0	1	1	1	0	0	1	1	1	1	1	0	1	1	1	1	1
176	0	5	1	2	0	1	1	3	1	1	0	1	0	0	0								1	1	1	0	1	1	1	0	1	1	1	1	1	1	0	1	1
16	0	5	0	2	1	1	1	3	1	1	1	1	0	0	0								1	1	1	0	0	1	1	1	1	0	1	1	1	1	0	1	1
159	0	5	1	2	0	0	3	1	0	0	0	0	0	1	0								1	1	1	0	0	0	1	1	1	0	0	1	1	1	1	1	1
137	0	5	0	2	1	1	3	3	1	1	1	1	0	0	0								1	1	0	0	0	0	0	0	1	0	0	0	1	1	1	1	1
156	0	5	1	2	0	1	1	2	0	1	0	0	0	0	0								0	1	0	0	0	0	1	0	1	0	0	1	1	0	0	1	0
181	0	5	0	2	0	0	3	3	1	1	0	0	1	0	0								1	1	1	0	1	1	1	1	1	1	1	1	1	1	1	1	1
129	1	5	1	2	0	0	1	3	1	1	0	0	0	0	0								1	1	1	1	1	1	1	1	1	0	1	1	1	1	0	1	1
8	0	5	1	2	0	1	3	3	1	1	0	0	0	0	0								1	1	1	0	1	0	0	1	1	0	0	1	1	1	1	0	1
164	0	5	1	3	0	0	3	3	1	1	0	1	1	1	1								0	1	1	0	1	0	1	0	1	0	0	1	1	1	0	1	1
185	0	5	1	2	0	1	3	3	1	1	0	1	0	0	0								1	1	1	1	1	0	1	1	1	1	1	1	1	1	1	1	1
187	0	5	0	1	0	1	3	3	1	0	0	0	0	1	0								1	1	1	0	1	1	1	0	1	1	1	1	1	1	1	1	1
142	0	5	1	2	0	1	3	2	0	1	1	0	0	0	0								1	1	1	1	0	0	1	0	1	0	0	1	1	1	1	1	1
9	0	5	1	3	0	1	3	3	1	1	1	1	0	0	0								0	1	1	0	0	1	1	1	1	1	1	1	1	1	1	1	1
189	1	5	1	1	0	1	3	3	1	0	1	0	1	0	0								1	1	1	1	0	1	0	1	1	1	1	1	1	1	1	1	1
128	0	5	1	3	0	0	3	3	1	0	1	0	0	0	0								1	1	1	1	1	1	1	1	1	0	1	1	1	1	0	1	1
133	0	5	1	1	0	0	3	3	1	1	1	0	0	0	0								0	1	1	1	1	1	0	1	1	0	1	1	0	1	1	1	1
168	0	5	0	2	0	1	1	1	0	1	1	1	0	0	0								1	1	1	0	1	1	1	0	1	1	1	1	1	1	0	1	1
19	0	5	1	2	1	1	2	3	1	1	0	0	0	0	0								0	1	1	0	0	1	1	1	1	1	1	1	1	1	1	1	1
179	0	5	1	2	0	0	3	1	0	0	0	0	0	1	0								1	1	1	0	1	1	1	1	1	1	1	1	1	1	1	1	1
138	0	5	1	2	1	1	3	2	0	1	1	0	0	0	0								0	1	0	1	0	1	1	1	1	1	1	1	1	1	1	1	1
188	0	5	1	2	0	1	3	3	1	1	0	0	0	0	0								1	1	1	0	1	1	1	1	1	1	1	1	1	1	1	1	1
155	0	5	1	2	0	0	3	3	1	1	0	1	0	0	0								1	1	1	1	1	0	1	0	1	1	1	1	1	1	0	1	1
17	0	5	1	2	0	1	1	0	0							1	1	0	0	0	0	0	1	1	1	0	1	1	1	1	1	0	1	1	0	1	1	0	0
131	0	5	1	2	1	0	3	2	0	1	0	0	0	0	0								0	1	1	1	0	0	1	0	1	0	0	1	1	1	1	1	1
158	0	5	0	2	0	1	3	3	1	1	1	1	0	0	0								0	1	1	0	1	1	1	0	1	1	1	1	1	1	1	1	1
11	0	5	1	1	0	1	1	2	0	1	1	1	0	0	0								1	0	1	0	1	1	1	0	1	0	0	1	1	1	0	1	1
184	1	5	0	2	0	1	3	3	1	1	0	1	1	0	0								1	1	1	0	1	1	1	1	1	0	1	1	1	1	0	1	1
180	0	5	1	1	0	1	3	3	1	0	1	1	0	0	1								1	1	1	1	1	1	1	1	1	1	1	1	0	1	1	1	1
7	0	5	1	1	0	1	3	3	1	1	1	0	0	0	0								1	1	1	0	0	0	1	0	1	0	0	1	1	1	1	1	1
10	0	5	0	2	0	1	1	2	0	1	1	0	0	0	1								1	1	1	0	1	1	0	0	1	0	0	0	1	0	0	1	0
124	0	5	1	2	0	0	3	3	1	1	1	0	0	0	0								0	1	1	1	1	1	1	1	1	1	1	1	1	1	0	1	1
145	1	5	1	3	1	1	1	3	1	0	1	0	0	0	0								1	1	1	0	1	1	1	0	1	1	1	1	1	1	0	1	1
141	0	5	1	2	0	0	3	3	1	1	0	0	0	0	0								0	1	1	1	0	0	0	1	1	0	0	1	1	1	0	1	1
127	0	5	1	2	1	1	3	3	1	1	1	1	0	0	0								1	1	1	0	0	0	1	0	1	0	0	1	1	1	0	1	1
224	1	5	1	3	0	0	3	0	0							0	0	1	0	0	0	1	0	0	0	0	0	1	1	0	1	1	0	0	0	1	1	1	0
123	0	5	1	2	0	0	2	3	1	1	0	0	0	0	0								1	0	0	1	1	1	1	1	1	0	1	1	1	1	1	1	1
163	0	5	0	2	0	1	1	3	1	1	0	0	0	0	1								1	1	1	0	1	1	1	0	1	1	1	1	1	1	1	1	1
130	0	5	1	2	1	0	1	3	1	1	1	1	0	0	0								1	1	1	1	0	1	0	0	1	1	1	1	1	0	1	1	1
20	0	5	0	2	0	1	1	2	0	1	1	0	0	0	0								1	1	1	0	1	1	1	1	1	1	1	1	1	1	1	1	1
186	0	5	1	2	0	0	3	3	1	1	1	0	0	1	0								1	1	1	1	0	1	1	1	1	1	1	1	1	0	1	1	1
170	0	5	1	2	0	1	3	2	0	1	0	1	0	0	0								1	1	1	1	1	0	1	1	1	1	1	1	1	0	1	1	1
157	0	5	0	2	0	1	1	3	1	0	0	0	0	1	0								0	1	0	0	0	1	1	0	1	1	0	1	1	1	1	1	1
152	1	5	0	1	0	0	3	0	0							1	0	1	0	0	0	1	0	1	1	0	0	1	1	0	1	1	0	1	0	1	1	1	1
1	0	5	1	2	1	1	1	2	0	1	1	0	0	0	0								0	0	0	1	1	0	1	1	1	0	0	1	0	1	1	0	0
222	1	5	1	2	1	1	3	3	1	1	1	0	0	0	0								1	1	1	0	1	1	1	1	1	1	1	0	1	1	1	1	1
173	0	5	1	2	0	1	1	3	1	1	1	1	0	0	0								1	1	1	1	0	1	1	1	1	1	1	1	1	1	1	1	1
190	1	5	0	2	0	0	3	2	0	0	0	0	1	1	1								1	1	1	1	1	1	1	1	0	1	1	1	1	0	1	1	1
18	0	5	1	2	0	1	3	1	0	1	1	0	0	0	0								1	1	1	0	1	1	1	1	1	1	1	0	1	1	0	1	0
143	0	5	0	2	0	0	3	3	1	1	1	0	1	1	1								1	1	1	0	1	1	1	1	1	1	1	1	1	1	1	1	1
4	0	5	1	2	0	1	1	2	0	0	1	0	0	0	0								1	1	1	1	1	0	1	1	1	1	1	1	1	1	1	1	1

## Sheet: label
	Variable label
	sociodemographic characteristics				HBV vaccination history				Knowledge of Hepatitis B				Knowledge of Hepatitis B
	Name	lable	code		Name	lable	code		Name	lable	code		Name	lable	code
	a1	gender	0: female; 1: male		b1	Number of HBV vaccine doses	0, 1, 2, 3 doses		c1	HBV causes chronic infection	Correct: 1 incorrect: 0		c1	HBV Vaccinations before internship	Good: 1 Not good: 0
	a2	faculty	Medicine: 1 Public health: 2 Traditional medicine: 3 Odonto-Stomatology: 4 Nursing and Medical Technology: 5		b2	Full-dose vaccination	Yes: 1 No: 0		c2	HBV causes cirrhosis and liver cancer	Correct: 1 incorrect: 0		c2	Hepatitis B screening test before Internship	Good: 1 Not good: 0
	a3	Depends on the family’s economic	Yes: 1 No: 0		b31	High risk of hepatitis B	Yes: 1 No: 0		c3	HBV causes illness and leads to death	Correct: 1 incorrect: 0		c3	Always wear gloves when coming into contact with blood, secretions, or patients	Good: 1 Not good: 0
	a4	Perceived family's economic	Well off: 1 Enough to live: 2 Not enough to live: 3		b32	Because hepatitis B is dangerous	Yes: 1 No: 0		c4	HBV Transmission	Correct: 1 incorrect: 0		c4	Regularly put sharp objects in the container immediately after use	Good: 1 Not good: 0
	a5	Family members were HCW	Yes: 1 No: 0		b33	My teacher introduced	Yes: 1 No: 0		c5	HBV infection can be asymptomatic	Correct: 1 incorrect: 0		c5	Do not use two hands to cover the syringe with a needle cap	Good: 1 Not good: 0
	a6	Contact with a hepatitis B patient before	Yes: 1 No: 0		b34	Good role model for the family	Yes: 1 No: 0		c6	Symptoms of acute HBV infection	Correct: 1 incorrect: 0		prectice	practice prevents Hepatitis B	Good: 1 Not good: 0
	a7	Injured by sharp objects during intern	More one time:1 One time:2 No:3		b35	Family introduced	Yes: 1 No: 0		c7	Chronic HBV treatment possibly for life	Correct: 1 incorrect: 0
					b36	My friends recommend	Yes: 1 No: 0		c8	Behaviors prevent HBV	Correct: 1 incorrect: 0
					b41	Don't know where to get the vaccine	Yes: 1 No: 0		c9	All adults, children, and infants should be vaccinated against HBV	Correct: 1 incorrect: 0
					b42	Concerned about vaccination costs	Yes: 1 No: 0		c10	The high-risk groups who should be given priority vaccination	Correct: 1 incorrect: 0
					b43	Hard to get a hepatitis B infection	Yes: 1 No: 0		knowledge	Sufficient knowledge	Yes: 1 No: 0
					b44	Injections are not compulsory	Yes: 1 No: 0
					b45	Vaccine side effects	Yes: 1 No: 0
					b46	Do not trust the hepatitis B vaccine	Yes: 1 No: 0
					b47	Do not have time	Yes: 1 No: 0
